# Supplementary material for: Anti-inflammatory interleukin 1 receptor antagonist concentration in plasma correlates with blood-brain barrier integrity in the primary lesion area in traumatic brain injury patients
Source: Brain Behav Immun Health. 2023 Jun 22;31:100653. doi: 10.1016/j.bbih.2023.100653 (PMC10320227; doi:10.1016/j.bbih.2023.100653)
Supplement: Multimedia component 2 — Supplementary data 1: full data table of all the quantified variables used in the correlation analysis. The lowest standard concentration used to construct the standard curve in immune biomarker quantification was presented. Some values below this lowest concentration standard were extrapolated from the standard curve. The values below the detectable range was considered to be zero for the purpose of analysis. [file mmc2.xlsx]

## Sheet: Sheet1
Participant	Severity	GCS	Age (years)	Days post-injury	HCC Ktrans (1/min)	NAB ktrans (1/min)	HCC/NAB ratio	IL-1β (ρg/mL)	IL-1ra (ρg/mL)	IL-4 (ρg/mL)	IL-6 (ρg/mL)	IL-7 (ρg/mL)	IL-8 (ρg/mL)	IL-9 (ρg/mL)	IL-13 (ρg/mL)	IL-17 (ρg/mL)	Eotaxin (ρg/mL)	bFGF (ρg/mL)	G-CSF (ρg/mL)	IFN-γ (ρg/mL)	CXCL10 (ρg/mL)	CCL2 (ρg/mL)	CCL3 (ρg/mL)	PDGF-BB (ρg/mL)	CCL4 (ρg/mL)	CCL5 (ρg/mL)	TNF-α (ρg/mL)
P01	Mild	14	52	5	0.0273	0.0013	68.25	0.62	0	6.03	0.95	9.49	5.1	1144.34	0	6.05	56.59	29.56	37.93	0.49	95.66	9.5	0.84	2782.96	326.25	8726.44	88.07
P02	Mild	14	25	9	0.1069	0.0008	82.2308	0	0	2.78	0	5	3.47	905.41	0	1.09	27.45	23.23	19.93	0	307.25	4.91	1.71	1309.3	276.15	4560.11	69.5
P03	Mild	14	66	8	0.0137	0.0014	17.125	0	134.99	1.43	14.46	16.55	4.4	734.9	0	0	15.25	0	0	0	120.52	2.26	0.35	196.34	231.03	3939.04	47.99
P04	Moderate	10	35	14	0.0607	0.0013	43.3571	0	0	3.23	0	2.45	2.59	896.3	0	0	33.81	8.37	0	0.56	104.7	14.57	0	1124.37	283.93	10023.7	64.29
P05	Severe	7	19	18	0.0218	0.0004	16.7692	0.12	206.05	4.18	0	5	7.49	1027.23	0	4.45	41.13	26.13	16.86	1.06	305.87	14.36	1.06	1568.38	323.46	8693.81	78.26
P06	Moderate	12	23	15	0.0395	0.003	98.75	0	0	1.93	4.97	6.17	0.26	540.56	0	0	26.27	0	0	0	202.11	12.35	0	0	184.02	1921.22	29.87
P07	Moderate	12	48	15	0.0421	0.0021	14.0333	0.16	682.7	3.74	6.5	5	11.09	1063.17	0	3.48	36.04	25.32	21.72	0.94	336.47	7.03	1.06	1111.04	344.07	8127.21	71.93
P08	Mild	15	26	4	0.0581	0.0017	27.6667	0	0	2.11	0	3.12	2.29	778.43	0	0	36.13	0	7.49	0	339.2	7.79	0.62	17.91	237.79	4770.38	50.54
P09	Mild	14	58	17	0.0528	0.0006	31.0588	0.35	383.41	5.67	0	8.42	7.02	865.94	0	3.64	58.43	23.23	40.05	1.31	545.09	31.17	2.17	1799.35	288.96	7711.94	59.65
P10	Severe	6	36	30	0.0212	0.0016	35.3333	0.8	0	4.21	0.1	16.55	13.31	1008.59	0	4.13	45.79	22.35	44.24	0.75	277.58	30.43	1.67	3899.02	317.35	10218.1	76.15
P11	Mild	14	20	6	0.0257	0.0005	16.0625	0	271.75	1.23	3.5	2.45	1.84	688.05	0	0	27.24	0	27.51	0	357.58	9.61	0.91	123.59	261.88	4663.46	62.75
P12	Moderate	10	18	20	0.0162	0.0003	32.4	0.16	151.65	3.9	3.18	9.49	10.16	1010.23	0	1.97	33.39	22.35	46.82	0.43	187.39	13.99	2.13	2891.68	336.28	8838.28	57.78
P13	Mild	15	20	4	0.0015	0.0025	5	0	0	2.02	0	10.55	5.44	882.65	0	0	21.87	20.99	5.2	1.19	247.13	5.72	0.35	1758.53	299.99	6920.25	54.97
P14	Mild	15	50	6	0.0345	0.0009	13.8	0	240.44	1.81	0	3.76	2.67	370.57	0	0	31.98	0	17.48	0	412.22	9.17	1.4	0	129.56	710.75	21.52
P15	Mild	14	41	10	0.0546	0.0014	60.6667	0.26	20.72	3.9	1.73	7.31	4.82	982.1	0	2.31	36.13	20.53	0	0.87	104.93	5.41	0	961.43	296.86	9344.11	64.29
P16	Mild	13	40	2	0.0032	0.0016	2.28571	0.35	263.07	3.42	2.23	5	6.61	1001.83	0	2.48	33.05	24.92	64.27	0.75	531.13	23.12	2.15	1030.72	348.58	8094.78	78.26
P17	Mild	13	38	3	0.0185	0.002	11.5625	1.32	134.99	2.49	0	9.49	6.2	793.24	0	0	27.09	0	0	0	200.39	7.33	0	724.45	208.43	2526.28	67.05
P18	Mild	13	23	1	0.0102	0.0024	5.1	0.16	77.44	4.03	6.42	3.76	8.7	1123.7	0	3.48	33.68	30.28	36.86	0.94	323.6	8.03	1.49	2956.9	402.77	10090.9	77.96
P19	Mild	13	22	4	0.0069	0.0028	2.875	4.19	3133.76	1.03	14.57	0.97	28.08	654.08	0	0	17.11	16.47	158.11	4.23	128.08	0.34	8.18	1612.32	239.23	1694.97	41.86
P20	Mild	13	30	3	0.0148	0.0009	5.28571	3.99	1999.46	2.08	2.64	4.39	10.63	905.25	0	0.53	30.8	18.06	0	2.3	95.58	2.19	0	546.22	287.05	5223.37	62.13
P21	Mild	15	43	1	0.0082	0.0019	9.11111	42.91	3706.54	3.05	0	1.82	37.79	867.9	2.04	14.96	21.4	65.59	79.61	11.5	94.7	7.97	2.73	1171.79	307.32	4503.79	81.86
P22	Mild	15	67	12	0.028412	0.006064	4.68536	5.37	694.21	2.98	0	8.42	11.42	1013.2	0	1.09	25.14	12.88	0	1.5	98.53	7.09	0	389.06	320.77	1798.31	54.34
P23	Mild	13	52	13	0.011112	0.001222	9.09329	0.12	173.06	5.1	3.66	9.49	12.2	1305.99	0	5.41	69.6	29.92	25.8	1.12	157.87	17.9	1.16	2665.77	355.82	13899	87.18
P24	Mild	15	76	8	0.000515	0.000556	0.926259	0.57	170.11	4.26	2.19	12.61	2.67	984.23	0	2.98	25.96	22.79	71.5	1.44	84.84	14.83	0.7	263.71	318.07	1451.88	56.53
P25	Moderate	9	62	9	0.070498	0.004652	15.1543	3.77	219.84	6.45	4.05	8.89	1.05	715.88	12.94	5.73	68.82	19.98	33.94	9.77	117.75	103.09	0	260.12	245.55	1418.57	61.25
P26	Mild	15	48	9	0.00429	0.00429	1	0.93	81.21	2.11	0	1.82	0.27	802.75	5.7	2.61	26.27	21.35	12.33	4.42	144.03	13.57	0	59.91	298.63	4054.31	69.58
P27	Mild	14	45	4	0.002607	0.002607	1	1	99.38	4.01	0	7.33	1.42	889.23	2.23	5.31	38.54	21.35	24	3.69	102.5	17.42	0	637.73	272.87	4298.54	64.18
P28	Mild	14	75	213	4e-06	5e-06	0.8	6.36	1136.32	5.46	0	13.2	3.58	855.4	0.41	8.81	47.82	35.86	40.22	6.59	88.32	16.16	0.25	903.57	285.42	4495.4	75.75
P29	Mild	15	56	114	0.007546	0.007546	1	0.54	43.01	1.26	0	0	0	835.97	0.27	1.87	20.21	18.54	8.41	4.86	85.85	11.32	0	181.54	286.04	4961.91	61.67
C01	Control							1.63	135.5	1.91	0	0	0	613.38	9.07	1.62	31.74	6.41	21.6	3.69	165.02	9.92	0	0	206.72	1068.75	47.58
C02	Control							3.05	93.56	2.98	0	1.82	0.47	651.32	7.13	3.54	34.59	12.6	19.18	2.82	119.07	19.14	0	64.07	208.71	1019.47	52.33
C03	Control							0.74	81.21	3.72	0	7.33	0.37	953.71	1.73	4.44	53.33	25.11	24.59	3.55	167.65	19.3	0.37	145.69	301.77	5679.86	77.8
C04	Control							0.71	104.99	2.28	0	12.51	0.06	857.25	1.1	3.08	27.42	22.65	14.23	5.44	111.07	9.06	0.25	88.44	288.29	3758.49	61.67
C05	Control							18.25	2226.08	6.25	4	14.55	7.74	601.95	2.35	8.61	76.63	36.76	36.81	7.46	247.36	31.63	1.24	171.9	211.6	1254.02	64.18
C06	Control							2.07	140.18	3.39	0.19	15.21	2.06	958.38	5.92	8.81	31.62	44.63	555.18	7.46	185.59	17.58	32.65	520.82	328.36	6670.25	91.91
C07	Control							0.64	0	1.35	0	42.64	0	826.27	0.41	0.48	18.96	19.27	12.96	4.13	66.53	10.3	0	15.84	266.86	3700.14	64.18
C08	Control							8.38	2062.59	8.56	0.63	17.15	11.38	848.92	2.95	11.35	104.06	37.21	44.73	8.18	138.95	22.64	1.05	544.95	280.4	4416.24	69.17
C09	Control							1.38	0	2.28	2.99	3.89	2.33	913.63	2.11	4.22	27.75	21.35	13.6	3.99	104.16	22.49	0	94	287.95	5095.87	70.41
C10	Control							1.66	0	2.03	0	0	0	793.76	1.1	1.62	29.15	63.51	12.96	3.55	107.09	10.02	0	78.81	254.44	2590.87	63.76
C11	Control							1	93.56	5.86	0	10.38	1.6	930.15	2.04	7.39	58.02	32.09	34.52	6.16	109.99	34.56	0.78	402.18	322.23	5037.75	78.61
C12	Control							0.96	81.21	3.57	0	7.33	1.05	872.3	1.1	4.87	38	29.55	26.37	4.71	159.64	21.7	0.46	358.05	302.86	4856.71	67.93
C13	Control							0.44	74.58	1.61	0	1.82	0	775.12	0.69	1.62	29.17	17	12.96	3.55	147.09	10.02	0	59.07	266.18	2288.22	56.17
C14	Control							2.16	32.69	3.64	0	2.9	1.05	812.89	2.59	4.44	41.76	23.28	22.21	5.15	113.22	15.48	0	83.64	290.91	2819.41	59.56
C15	Control							0.84	60.09	3.72	0	6.52	1.6	912.93	3.19	5.73	39.53	22.65	27.55	5.58	141.79	15.14	0	144.18	312.15	4914.89	72.88
C16	Control							0.93	67.57	3.93	0	7.33	0	870.22	2.83	3.54	51.72	23.28	14.23	3.99	69.17	6.33	0	20.81	294.39	3115.16	60.83
C17	Control							0.67	32.69	2.59	0	3.89	0.76	1008.51	0.27	3.99	34.43	25.11	14.23	4.57	155.35	19.95	0	154.72	300.1	7894.22	88.71
C18	Control							2.31	99.38	3.16	0	1.82	0.57	887.14	9.28	1.87	30.77	21.35	21.6	6.31	79.51	14.62	0.46	101.1	272.1	3979.1	67.51
C19	Control							2.8	115.7	2.9	0	10.38	2.15	880.41	5.7	3.99	39.27	19.98	20.4	5.15	145.69	14.27	0	198.48	278.39	5376.02	71.65
		Lowest standard concentration used to construct the standard curve						0.3	8.17	0.27	0.35	2.03	0.91	1.83	0.22	2.79	0.38	3.95	6.74	1.07	1.58	0.38	0.24	3.31	0.51	1.01	3.95
