# Supplementary material for: Anti-inflammatory interleukin 1 receptor antagonist concentration in plasma correlates with blood-brain barrier integrity in the primary lesion area in traumatic brain injury patients
Source: Brain Behav Immun Health. 2023 Jun 22;31:100653. doi: 10.1016/j.bbih.2023.100653 (PMC10320227; doi:10.1016/j.bbih.2023.100653)
Supplement: Multimedia component 3 — Supplementary data 2: details of extra-cranial injuries in among the Traumatic Brain Injured patients. N = None. [file mmc3.xlsx]

## Sheet: Sheet1
Participant	Other extra cranial injuries
P01	N
P02	N
P03	Fracture of the base of the superior pubic ramus and the body of the left public ramus. Buckle fracture of the left lateral sacral ala.
P04	N
P05	Right renal subcapsular haematoma with laceration through the lower pole. Right hydronephrosis with likely clot within the renal pelvis and proximal ereter. Right iliac wing fracture displaced.
P06	N
P07	Right clavicle and multiple right rib fractures. Small right pneumothorax
P08	N
P09	N
P10	N
P11	N
P12	N
P13	N
P14	N
P15	N
P16	N
P17	N
P18	N
P19	N
P20	N
P21	N
P22	N
P23	N
P24	Undisplaced, acute fractures of the anterolateral aspects of the right 3rd, 4th and 5th ribs.
P25	Minimally displaced fracture through the S5 vertebral body
P26	N
P27	Nondisplaced right scaphoid waist fracture.
P28	Undisplaced fractures of the right 8th-10th ribs and left 3rd-9th ribs.
P29	N
N = none
